# Supplementary material for: Sex-Specific Embryonic Gene Expression in Species with Newly Evolved Sex Chromosomes
Source: PLoS Genet. 2014 Feb 13;10(2):e1004159. doi: 10.1371/journal.pgen.1004159 (PMC3923672; doi:10.1371/journal.pgen.1004159)
Supplement: Table S1 — Description of samples used. This table provides information on the 96 embryos sequenced for this study: their predicted sex from the pre-sequencing genotyping, their actual sex as determined by sex-specific gene expression patterns and the allele-specific data, which lane they were sequenced in, the Illumina index adapter number, and any notes on that particular sample. (XLSX) [file pgen.1004159.s006.xlsx]

## Sheet: Sheet1
TABLE S1- DESCRIPTION OF SAMPLES USED
species	stage	predicted sex	replicate	sequencing lane	sequencing index	actual sex	notes
mir	2	NA	1	1	3	NA
mir	2	NA	2	2	5	NA
mir	2	NA	3	3	1	NA
mir	2	NA	1	4	12	NA
mir	2	NA	2	5	2	NA
mir	2	NA	3	6	9	NA
pse	2	NA	1	4	9	NA
pse	2	NA	2	5	5	NA
pse	2	NA	3	7	1	NA
pse	2	NA	1	1	9	NA
pse	2	NA	2	2	2	1	possibly unfertilized
pse	2	NA	3	8	1	NA
mir	4	F	1	3	9	F
mir	4	F	2	7	11	F
mir	4	F	3	4	6	F
mir	4	M	1	6	8	M
mir	4	M	2	8	6	M
mir	4	M	3	1	6	M
pse	4	F	1	6	2	F
pse	4	F	2	8	7	F
pse	4	F	3	5	6	F
pse	4	M	1	3	6	M
pse	4	M	2	7	4	M
pse	4	M	3	2	8	M
mir	mid-5	F	1	1	11	F
mir	mid-5	F	2	2	3	M
mir	mid-5	F	3	7	9	F
mir	mid-5	M	1	4	1	M
mir	mid-5	M	2	5	12	M
mir	mid-5	M	3	8	10	M
pse	mid-5	F	1	4	11	M
pse	mid-5	F	2	5	1	F
pse	mid-5	F	3	3	12	F
pse	mid-5	M	1	1	2	M
pse	mid-5	M	2	2	7	M
pse	mid-5	M	3	6	3	M
mir	late-5	F	1	3	4	F
mir	late-5	F	2	7	10	F
mir	late-5	F	3	5	8	F
mir	late-5	M	1	6	12	M
mir	late-5	M	2	8	8	M
mir	late-5	M	3	2	1	M
pse	late-5	F	1	6	11	F
pse	late-5	F	2	8	5	F
pse	late-5	F	3	4	8	F
pse	late-5	M	1	3	5	M
pse	late-5	M	2	7	8	M
pse	late-5	M	3	1	7	M
mir	7	F	1	1	5	F
mir	7	F	2	2	4	1
mir	7	F	3	3	11	F/1	this individual is ok except for chr4 allele specific data, seems to be only het on chr4 SNPS at a few regions, total expression ok
mir	7	M	1	4	2	M
mir	7	M	2	5	3	M
mir	7	M	3	6	10	M
pse	7	F	1	4	3	F
pse	7	F	2	5	11	F
pse	7	F	3	7	6	F
pse	7	M	1	1	10	M
pse	7	M	2	2	12	M
pse	7	M	3	8	11	M
mir	8-9	F	1	3	2	F
mir	8-9	F	2	7	12	F
mir	8-9	F	3	4	5	F
mir	8-9	M	1	6	1	M
mir	8-9	M	2	8	12	1
mir	8-9	M	3	1	1	F
pse	8-9	F	1	6	5	F
pse	8-9	F	2	8	2	F
pse	8-9	F	3	5	9	1
pse	8-9	M	1	3	10	M
pse	8-9	M	2	7	3	M
pse	8-9	M	3	2	11	M
mir	10	F	1	1	12	F
mir	10	F	2	2	9	1	this individual is XX, neo-X/neo-Y
mir	10	F	3	7	7	M
mir	10	M	1	4	10	M
mir	10	M	2	5	7	M
mir	10	M	3	8	9	M
pse	10	F	1	4	7	F
pse	10	F	2	5	10	F
pse	10	F	3	3	7	F
pse	10	M	1	1	8	M
pse	10	M	2	2	10	M
pse	10	M	3	6	7	M
mir	12	F	1	3	3	F
mir	12	F	2	7	5	M
mir	12	F	3	5	4	F
mir	12	M	1	6	4	M
mir	12	M	2	8	4	M
mir	12	M	3	2	6	M
pse	12	F	1	6	6	F
pse	12	F	2	8	3	F
pse	12	F	3	4	4	F
pse	12	M	1	3	8	M
pse	12	M	2	7	2	M
pse	12	M	3	1	4	M
Table S1. Description of samples used. This table provides information on the 96 embryos sequenced for this study: their predicted sex from the pre-sequencing genotyping, their actual sex as determined by sex-specific gene expression patterns and the allele-specific data, which lane they were sequenced in, the Illumina index adapter number, and any notes on that particular sample.
