# Supplementary material for: Sex-Specific Embryonic Gene Expression in Species with Newly Evolved Sex Chromosomes
Source: PLoS Genet. 2014 Feb 13;10(2):e1004159. doi: 10.1371/journal.pgen.1004159 (PMC3923672; doi:10.1371/journal.pgen.1004159)
Supplement: Table S2 — Correlation coefficients within and between species. Table of pairwise Spearman's correlation coefficients for mRNA abundance for genes (in RPKM) at all stages, averaged over all individuals per stage. The first two tables show within species comparisons, the third shows the between species comparison. D. pseudoobscura and D. miranda have very similar expression patterns at each stage, over this period of development. These are the values displayed in the heatmaps of Figure 2A. (XLSX) [file pgen.1004159.s007.xlsx]

## Sheet: S2
TABLE S2-- CORRELATION COEFFICENTS WITHIN AND BETWEEN SPECIES
	ALL CHROMOSOMES
			pse samples
			2	4	mid 5	late 5	7	8-9	10	12
	pse samples	2	1	0.791143	0.593141	0.59599	0.593511	0.615813	0.664604	0.699214
		4	0.791143	1	0.774142	0.741169	0.626487	0.629763	0.595548	0.616246
		mid 5	0.593141	0.774142	1	0.969979	0.870864	0.828686	0.712844	0.654241
		late 5	0.59599	0.741169	0.969979	1	0.919213	0.894255	0.759161	0.682975
		7	0.593511	0.626487	0.870864	0.919213	1	0.976386	0.857459	0.72264
		8-9	0.615813	0.629763	0.828686	0.894255	0.976386	1	0.899224	0.755953
		10	0.664604	0.595548	0.712844	0.759161	0.857459	0.899224	1	0.892361
		12	0.699214	0.616246	0.654241	0.682975	0.72264	0.755953	0.892361	1
			mir samples
			2	4	mid 5	late 5	7	8-9	10	12
	mir samples	2	1	0.885026	0.581117	0.59533	0.59845	0.567995	0.707028	0.702827
		4	0.885026	1	0.755	0.723885	0.651968	0.600179	0.664899	0.673582
		mid 5	0.581117	0.755	1	0.960429	0.846556	0.771135	0.658535	0.649068
		late 5	0.59533	0.723885	0.960429	1	0.896976	0.810533	0.7156	0.689452
		7	0.59845	0.651968	0.846556	0.896976	1	0.972118	0.816563	0.76194
		8-9	0.567995	0.600179	0.771135	0.810533	0.972118	1	0.826909	0.766019
		10	0.707028	0.664899	0.658535	0.7156	0.816563	0.826909	1	0.944484
		12	0.702827	0.673582	0.649068	0.689452	0.76194	0.766019	0.944484	1
			mir samples
			2	4	mid 5	late 5	7	8-9	10	12
	pse samples	2	0.899619	0.821231	0.571386	0.567337	0.587611	0.569132	0.658052	0.682709
		4	0.718291	0.852267	0.756626	0.737311	0.633524	0.571131	0.612668	0.616546
		mid 5	0.526906	0.635228	0.861606	0.851899	0.822041	0.768866	0.663463	0.639052
		late 5	0.554588	0.622288	0.819547	0.85339	0.856468	0.801378	0.720341	0.675337
		7	0.531815	0.557983	0.710472	0.753823	0.875978	0.870605	0.74834	0.698313
		8-9	0.576415	0.575268	0.685483	0.744225	0.872525	0.87647	0.806917	0.736851
		10	0.61191	0.586871	0.615203	0.646218	0.781841	0.812291	0.880915	0.835889
		12	0.64159	0.615885	0.595098	0.614395	0.690812	0.700215	0.852968	0.911853
TABLE S2- Correlation coefficients within and between species. Table of pairwise Spearman's correlation coefficients for mRNA abundance for genes (in RPKM) at all stages, averaged over all individuals per stage. The first two tables show within species comparisons, the third shows the between species comparison. D. pseudoobscura and D. miranda have very similar expression patterns at each stage, …
