# Supplementary material for: Sex-Specific Embryonic Gene Expression in Species with Newly Evolved Sex Chromosomes
Source: PLoS Genet. 2014 Feb 13;10(2):e1004159. doi: 10.1371/journal.pgen.1004159 (PMC3923672; doi:10.1371/journal.pgen.1004159)
Supplement: Table S3 — Significance of zygotic genome activation offset between D. pseudoobscura and D. miranda. Here we show the mean fraction of reads per gene that are zygotic in origin, estimated by doubling the paternal read fraction. We used female embryos, so that we might also count paternal reads for the X chromosomes. 95% bootstrap confidence intervals were calculated for the mean by resampling genes with replacement, taking the mean, and finding the 2.5% and 97.5% quantiles over bootstrap simulations. Values in red are those that fall outside the 95% confidence intervals of the other species. (XLSX) [file pgen.1004159.s008.xlsx]

## Sheet: S3
TABLE S3- SIGNIFICANCE OF ZYGOTIC GENOME ACTIVATION OFFSET BETWEEN D. pseudoobscura AND D. miranda.
	Autosomes						X chromosome						Chr. 3/ neo-XY
	D. pseudoobscura			D. miranda			D. pseudoobscura			D. miranda			D. pseudoobscura			D. miranda
	mean	0.025	0.975	mean	0.025	0.975	mean	0.025	0.975		0.025	0.975	zyg. genome	0.025	0.975	zyg. genome	0.025	0.975
2	1.20883	0.974088	1.46404	3.40445	2.43712	4.36996	1.30409	0.904054	1.76155	0.5647	0.504488	0.624727	1.0153	0.658149	1.53198	1.9564	0.968989	3.17373
4	3.53967	2.91948	4.22278	4.69888	3.6772	5.80373	3.12178	2.39664	3.94482	2.11569	1.49158	2.81195	2.66879	1.94482	3.56473	2.01495	1.041	3.16788
mid-5	50.0591	48.4931	51.6479	40.9754	39.0041	42.8112	46.143	44.5306	47.6854	37.8145	35.3964	40.0087	47.6249	45.5647	49.7368	44.6535	41.5002	47.9388
late-5	63.2481	61.8049	64.7632	48.6825	46.8545	50.6335	60.7309	59.057	62.4189	45.813	43.5378	48.0133	60.7848	58.794	62.924	49.5111	46.4218	52.4513
7	77.9423	76.6153	79.2036	67.8636	65.916	69.9449	75.9806	74.5596	77.358	66.237	64.2218	68.1149	74.2046	72.3795	75.9902	66.0593	63.1303	68.7522
8-9	82.7278	81.5145	83.7905	76.8175	75.3165	78.3028	81.0489	79.7667	82.4614	76.0524	74.5481	77.676	78.0925	76.3294	79.8619	76.4154	74.1854	78.6009
10	96.6347	95.8923	97.3742	92.3014	91.1607	93.3765	96.3498	95.6102	97.0553	92.3637	91.2817	93.3594	93.9604	92.8403	95.0838	86.6972	84.7176	88.4695
12	98.6684	97.9334	99.3395	97.9228	97.0441	98.8106	98.0944	97.358	98.8461	96.6494	95.6642	97.6482	97.1278	96.1576	98.0618	96.4384	95.2432	97.7497
TABLE S3- Significance of zygotic genome activation offset between D. pseudoobscura and D. miranda. Here we show the mean fraction of reads per gene that are zygotic in origin, estimated by doubling the paternal read fraction. We used female embryos, so that we might also count paternal reads for the X chromosomes. 95% bootstrap confidence intervals were calculated for the mean by resampling gene…
