# Supplementary material for: Sex-Specific Embryonic Gene Expression in Species with Newly Evolved Sex Chromosomes
Source: PLoS Genet. 2014 Feb 13;10(2):e1004159. doi: 10.1371/journal.pgen.1004159 (PMC3923672; doi:10.1371/journal.pgen.1004159)
Supplement: Table S4 — Pairwise correlation coefficients by stage, sex, and species. Top table for each set is the pairwise Spearman's rank correlation coefficient between each stage in each comparison. The bottom set lists the observed pairwise correlation at each stage, the 95% bootstrap confidence intervals, and the maximum p-value for each column and row is reported. The bootstrap confidence intervals were constructed on the observed correlation corresponding to the diagonal (same stage in both comparisons. This was constructed by resampling genes with the replacement and recalculating the correlation many times, the 95% confidence interval was constructed from these resampling simulations. The row p-value shows the p-value of whether the maximum correlation of a row is significantly higher than the correlation found on the diagonal, i.e. it shows whether another stage is significantly better correlated than the homologous stage. These p-values were constructed as in the confidence interval bootstrap simulations. Yellow indicates the homologous stages between the two timecourses compared in that set, orange values are those where a non-homologous stage has a significantly higher correlation, and red indicates the significant p-values. (XLSX) [file pgen.1004159.s009.xlsx]

## Sheet: S4
TABLE S4- PAIRWISE CORRELATION COEFFICENTS BY STAGE, SEX, AND SPECIES.
	AUTOSOMES ONLY											ALL CHROMOSOMES
		mir female											mir female
		2	4	mid 5	late 5	7	8-9	10	12				2	4	mid 5	late 5	7	8-9	10	12
pse female	2	0.92456	0.846032	0.552607	0.555963	0.54586	0.579626	0.663211	0.696524		pse female	2	0.914189	0.832206	0.54719	0.552858	0.548564	0.580962	0.641864	0.67625
	4	0.717766	0.862319	0.764799	0.731804	0.623759	0.61485	0.633446	0.64341			4	0.69721	0.839695	0.742573	0.711875	0.613097	0.593784	0.593048	0.600018
	mid 5	0.52779	0.620143	0.870138	0.88326	0.825941	0.78481	0.71844	0.645319			mid 5	0.531624	0.622218	0.855866	0.865791	0.810134	0.762786	0.689609	0.608335
	late 5	0.523898	0.593577	0.841105	0.880601	0.878384	0.848909	0.766544	0.698434			late 5	0.533351	0.596895	0.827656	0.862396	0.859878	0.828387	0.738716	0.666616
	7	0.577461	0.605631	0.75301	0.804681	0.877176	0.90708	0.847777	0.770015			7	0.57762	0.599812	0.730363	0.777671	0.853577	0.879638	0.809644	0.728511
	8-9	0.577856	0.595266	0.720468	0.772454	0.862202	0.908225	0.865051	0.770722			8-9	0.575484	0.586106	0.691539	0.74057	0.838274	0.8842	0.829424	0.729324
	10	0.670736	0.649429	0.662047	0.702569	0.7744	0.821144	0.919758	0.882598			10	0.649408	0.613694	0.619868	0.662286	0.75132	0.800098	0.902908	0.861944
	12	0.698311	0.70727	0.654869	0.677045	0.697473	0.743184	0.854669	0.923647			12	0.667333	0.655186	0.603067	0.629439	0.666577	0.715043	0.826607	0.914637
		obs. corr.	0.025	0.975	max.row	max.col	pval.row	pval.col					obs. corr.	0.025	0.975	max.row	max.col	pval.row	pval.col
	2	0.92456	0.906391	0.939289	0.92456	0.92456	0.4969	0.4969				2	0.914189	0.90359	0.92345	0.914189	0.914189	0.4997	0.4997
	4	0.862319	0.83657	0.884694	0.862319	0.862319	0.4961	0.4961				4	0.839695	0.824048	0.853856	0.839695	0.839695	0.4936	0.4936
	mid 5	0.870138	0.845396	0.890961	0.88326	0.870138	0.1135	0.4889				mid 5	0.855866	0.842541	0.86846	0.865791	0.855866	0.0597	0.4904
	late 5	0.880601	0.85712	0.900469	0.880601	0.88326	0.4918	0.3951				late 5	0.862396	0.849411	0.874376	0.862396	0.865791	0.4933	0.2904
	7	0.877176	0.853971	0.896841	0.90708	0.878384	0.001	0.4463				7	0.853577	0.839795	0.866221	0.879638	0.859878	0	0.1638
	8-9	0.908225	0.890646	0.922887	0.908225	0.908225	0.4777	0.4777				8-9	0.8842	0.87234	0.894859	0.8842	0.8842	0.4923	0.4923
	10	0.919758	0.903228	0.933388	0.919758	0.919758	0.4807	0.4807				10	0.902908	0.891542	0.91278	0.902908	0.902908	0.487	0.487
	12	0.923647	0.906352	0.937224	0.923647	0.923647	0.4881	0.4881				12	0.914637	0.904566	0.923786	0.914637	0.914637	0.4825	0.4825
		mir male											mir male
		2	4	mid 5	late 5	7	8-9	10	12				2	4	mid 5	late 5	7	8-9	10	12
pse male	2	0.908875	0.825344	0.57887	0.566471	0.592196	0.581445	0.680056	0.710691		pse male	2	0.898137	0.820739	0.573283	0.568439	0.58734	0.568819	0.65748	0.68242
	4	0.735545	0.864266	0.774308	0.747031	0.642275	0.589657	0.65547	0.659004			4	0.717107	0.851159	0.758942	0.740264	0.635408	0.571531	0.611236	0.615555
	mid 5	0.527406	0.629282	0.877186	0.862867	0.83208	0.785973	0.696541	0.672685			mid 5	0.526735	0.634946	0.863603	0.85324	0.824951	0.770998	0.6639	0.639467
	late 5	0.546631	0.617575	0.839449	0.870079	0.871944	0.822388	0.748299	0.70543			late 5	0.554023	0.622898	0.822663	0.854684	0.858105	0.802123	0.719149	0.674235
	7	0.530982	0.555972	0.73501	0.778018	0.905447	0.901354	0.783775	0.735276			7	0.529569	0.557666	0.713669	0.754534	0.877293	0.871771	0.747381	0.697887
	8-9	0.580828	0.58178	0.71704	0.772768	0.903899	0.907357	0.841246	0.77614			8-9	0.574254	0.574817	0.688365	0.74485	0.873938	0.877904	0.806306	0.736306
	10	0.638544	0.617278	0.6675	0.695796	0.822794	0.846929	0.905904	0.868981			10	0.61061	0.586168	0.617574	0.646282	0.782516	0.81394	0.87991	0.835218
	12	0.681969	0.66166	0.651154	0.663421	0.732869	0.741828	0.881187	0.93336			12	0.64155	0.615209	0.596656	0.614628	0.692523	0.702887	0.852341	0.911427
		obs. corr.	0.025	0.975	max.row	max.col	pval.row	pval.col					obs. corr.	0.025	0.975	max.row	max.col	pval.row	pval.col
	2	0.908875	0.888788	0.92486	0.908875	0.908875	0.4868	0.4868				2	0.898137	0.886572	0.908284	0.898137	0.898137	0.4913	0.4913
	4	0.864266	0.836681	0.888235	0.864266	0.864266	0.4938	0.4938				4	0.851159	0.835924	0.86507	0.851159	0.851159	0.4972	0.4972
	mid 5	0.877186	0.850617	0.898432	0.877186	0.877186	0.4924	0.4924				mid 5	0.863603	0.85047	0.875768	0.863603	0.863603	0.4909	0.4909
	late 5	0.870079	0.84298	0.891962	0.871944	0.870079	0.4331	0.4926				late 5	0.854684	0.841409	0.866974	0.858105	0.854684	0.2898	0.4944
	7	0.905447	0.885628	0.921513	0.905447	0.905447	0.4805	0.4805				7	0.877293	0.865208	0.888671	0.877293	0.877293	0.493	0.493
	8-9	0.907357	0.889455	0.922316	0.907357	0.907357	0.47	0.47				8-9	0.877904	0.865793	0.889093	0.877904	0.877904	0.4959	0.4959
	10	0.905904	0.887165	0.921006	0.905904	0.905904	0.4756	0.4756				10	0.87991	0.867943	0.890962	0.87991	0.87991	0.4949	0.4949
	12	0.93336	0.916455	0.946591	0.93336	0.93336	0.4867	0.4867				12	0.911427	0.900632	0.921139	0.911427	0.911427	0.4988	0.4988
		pse male											pse male
		2	4	mid 5	late 5	7	8-9	10	12				2	4	mid 5	late 5	7	8-9	10	12
pse female	2	0.987452	0.78564	0.574676	0.584587	0.57175	0.611985	0.668222	0.707098		pse female	2	0.985041	0.774037	0.56796	0.588168	0.569788	0.606625	0.651605	0.689597
	4	0.809209	0.983312	0.778915	0.731987	0.630667	0.639494	0.642387	0.654194			4	0.799861	0.982679	0.779429	0.730218	0.623223	0.618904	0.601571	0.619406
	mid 5	0.611786	0.778011	0.987996	0.944393	0.863744	0.81628	0.734972	0.679716			mid 5	0.610582	0.774933	0.977989	0.935087	0.856003	0.801055	0.706457	0.654427
	late 5	0.592517	0.731482	0.972929	0.983392	0.930609	0.893776	0.78386	0.710005			late 5	0.596179	0.722137	0.960934	0.971924	0.922333	0.882687	0.760386	0.688712
	7	0.624546	0.683602	0.875126	0.938169	0.978738	0.983037	0.872632	0.759727			7	0.623292	0.666881	0.856694	0.919228	0.964293	0.969084	0.851831	0.734685
	8-9	0.623747	0.653296	0.832729	0.901568	0.970497	0.99145	0.896327	0.769208			8-9	0.620147	0.633248	0.808328	0.878345	0.952534	0.977137	0.880444	0.745295
	10	0.699475	0.651279	0.730432	0.768624	0.83549	0.875467	0.983946	0.940441			10	0.688314	0.618518	0.693333	0.734783	0.806479	0.846816	0.97089	0.931192
	12	0.722158	0.687291	0.685084	0.727494	0.733688	0.788769	0.898234	0.975376			12	0.705435	0.650248	0.653517	0.70161	0.705574	0.756527	0.870983	0.970429
		obs. corr.	0.025	0.975	max.row	max.col	pval.row	pval.col					obs. corr.	0.025	0.975	max.row	max.col	pval.row	pval.col
	2	0.987452	0.984211	0.989552	0.987452	0.987452	0.4258	0.4258				2	0.985041	0.983259	0.986529	0.985041	0.985041	0.4762	0.4762
	4	0.983312	0.979653	0.985758	0.983312	0.983312	0.4268	0.4268				4	0.982679	0.981039	0.984023	0.982679	0.982679	0.4587	0.4587
	mid 5	0.987996	0.984937	0.98993	0.987996	0.987996	0.4346	0.4346				mid 5	0.977989	0.975758	0.979893	0.977989	0.977989	0.4746	0.4746
	late 5	0.983392	0.97914	0.986241	0.983392	0.983392	0.4421	0.4421				late 5	0.971924	0.969237	0.974268	0.971924	0.971924	0.4846	0.4846
	7	0.978738	0.973534	0.982438	0.983037	0.978738	0.0126	0.4553				7	0.964293	0.960748	0.967493	0.969084	0.964293	0.0011	0.4916
	8-9	0.99145	0.989066	0.992953	0.99145	0.99145	0.4146	0.4146				8-9	0.977137	0.974442	0.979426	0.977137	0.977137	0.4908	0.4908
	10	0.983946	0.979665	0.986819	0.983946	0.983946	0.4507	0.4507				10	0.97089	0.967812	0.973569	0.97089	0.97089	0.4834	0.4834
	12	0.975376	0.969766	0.979462	0.975376	0.975376	0.448	0.448				12	0.970429	0.967132	0.973346	0.970429	0.970429	0.4925	0.4925
		mir male											mir male
		2	4	mid 5	late 5	7	8-9	10	12				2	4	mid 5	late 5	7	8-9	10	12
mir female	2	0.972718	0.869976	0.58236	0.57644	0.597325	0.580662	0.693079	0.728719		mir female	2	0.973031	0.871534	0.585415	0.586935	0.603705	0.579589	0.682993	0.710787
	4	0.913938	0.992421	0.728429	0.696196	0.627162	0.58862	0.706656	0.715156			4	0.910344	0.992598	0.738404	0.715383	0.648146	0.596073	0.683395	0.6833
	mid 5	0.583551	0.727275	0.988025	0.953936	0.84302	0.781476	0.71088	0.682965			mid 5	0.583471	0.735085	0.980872	0.947817	0.852064	0.780312	0.674858	0.644291
	late 5	0.580365	0.699332	0.976379	0.969822	0.903154	0.844749	0.744668	0.718045			late 5	0.580274	0.710856	0.967628	0.95849	0.902863	0.836085	0.706316	0.679243
	7	0.559106	0.613546	0.845812	0.888116	0.977585	0.955237	0.796325	0.763551			7	0.561068	0.631695	0.839275	0.871375	0.956939	0.933787	0.763954	0.729596
	8-9	0.596262	0.612048	0.783801	0.83739	0.982389	0.983251	0.859761	0.80099			8-9	0.602595	0.627044	0.771247	0.818231	0.954424	0.95762	0.836634	0.773957
	10	0.680742	0.653867	0.71359	0.752296	0.890918	0.91837	0.962902	0.915886			10	0.659588	0.640871	0.684776	0.720581	0.86046	0.891288	0.948082	0.902702
	12	0.716215	0.694511	0.690828	0.750625	0.779973	0.764547	0.943012	0.979705			12	0.696652	0.672435	0.647674	0.712268	0.741074	0.721298	0.912787	0.959583
		obs. corr.	0.025	0.975	max.row	max.col	pval.row	pval.col					obs. corr.	0.025	0.975	max.row	max.col	pval.row	pval.col
	2	0.972718	0.966065	0.977843	0.972718	0.972718	0.4656	0.4656				2	0.973031	0.969261	0.976283	0.973031	0.973031	0.4946	0.4946
	4	0.992421	0.989718	0.99398	0.992421	0.992421	0.4534	0.4534				4	0.992598	0.99154	0.993424	0.992598	0.992598	0.4725	0.4725
	mid 5	0.988025	0.984113	0.990511	0.988025	0.988025	0.4543	0.4543				mid 5	0.980872	0.978689	0.982676	0.980872	0.980872	0.474	0.474
	late 5	0.969822	0.962919	0.974753	0.976379	0.969822	0.0044	0.4597				late 5	0.95849	0.954736	0.961764	0.967628	0.95849	0	0.487
	7	0.977585	0.971728	0.981708	0.977585	0.982389	0.4633	0.009				7	0.956939	0.952177	0.961131	0.956939	0.956939	0.4932	0.4932
	8-9	0.983251	0.978771	0.986263	0.983251	0.983251	0.4524	0.4524				8-9	0.95762	0.952709	0.961879	0.95762	0.95762	0.4891	0.4891
	10	0.962902	0.954855	0.969058	0.962902	0.962902	0.463	0.463				10	0.948082	0.943096	0.952415	0.948082	0.948082	0.4893	0.4893
	12	0.979705	0.975636	0.982658	0.979705	0.979705	0.429	0.429				12	0.959583	0.955317	0.963298	0.959583	0.959583	0.4945	0.4945
		mir male											mir male
		2	4	mid 5	late 5	7	8-9	10	12				2	4	mid 5	late 5	7	8-9	10	12
pse female	2	0.929256	0.823454	0.560429	0.562493	0.575855	0.556555	0.689246	0.707404		pse female	2	0.920076	0.813992	0.553055	0.56491	0.57405	0.546377	0.672921	0.684047
	4	0.737105	0.868925	0.771317	0.714306	0.634962	0.597966	0.645637	0.649855			4	0.709821	0.848633	0.758166	0.709438	0.62941	0.580292	0.601716	0.607062
	mid 5	0.518838	0.629906	0.866605	0.832777	0.8157	0.780006	0.670595	0.66027			mid 5	0.516753	0.635306	0.848947	0.816214	0.800557	0.758931	0.632655	0.622622
	late 5	0.520602	0.597721	0.835968	0.854518	0.870562	0.83251	0.724713	0.701713			late 5	0.52631	0.603159	0.814376	0.831462	0.84862	0.806345	0.689648	0.665295
	7	0.58728	0.600269	0.744771	0.80762	0.903017	0.883867	0.819611	0.760999			7	0.584176	0.595598	0.713047	0.771684	0.861127	0.840577	0.778193	0.715795
	8-9	0.591327	0.586626	0.708072	0.772987	0.89493	0.890747	0.837541	0.767063			8-9	0.585177	0.57881	0.670811	0.730367	0.847787	0.845921	0.796873	0.721837
	10	0.66243	0.637117	0.665561	0.69588	0.797215	0.811229	0.914273	0.895772			10	0.63246	0.608526	0.619334	0.651367	0.753758	0.770286	0.884375	0.864868
	12	0.715364	0.687775	0.654924	0.688861	0.727939	0.720098	0.90285	0.928868			12	0.67834	0.640135	0.598806	0.641204	0.685637	0.675227	0.871872	0.905693
		obs. corr.	0.025	0.975	max.row	max.col	pval.row	pval.col					obs. corr.	0.025	0.975	max.row	max.col	pval.row	pval.col
	2	0.929256	0.912591	0.94277	0.929256	0.929256	0.4935	0.4935				2	0.920076	0.909687	0.929334	0.920076	0.920076	0.495	0.495
	4	0.868925	0.842122	0.891035	0.868925	0.868925	0.489	0.489				4	0.848633	0.833828	0.862336	0.848633	0.848633	0.4981	0.4981
	mid 5	0.866605	0.8395	0.888558	0.866605	0.866605	0.4806	0.4806				mid 5	0.848947	0.834902	0.861596	0.848947	0.848947	0.4961	0.4961
	late 5	0.854518	0.826806	0.87709	0.870562	0.854518	0.0925	0.4857				late 5	0.831462	0.81697	0.844867	0.84862	0.831462	0.0048	0.4954
	7	0.903017	0.883927	0.919122	0.903017	0.903017	0.488	0.488				7	0.861127	0.84835	0.873133	0.861127	0.861127	0.4964	0.4964
	8-9	0.890747	0.871271	0.907287	0.89493	0.890747	0.3062	0.4817				8-9	0.845921	0.832172	0.858729	0.847787	0.845921	0.385	0.4953
	10	0.914273	0.897437	0.928234	0.914273	0.914273	0.4838	0.4838				10	0.884375	0.87264	0.895144	0.884375	0.884375	0.4942	0.4942
	12	0.928868	0.913033	0.941676	0.928868	0.928868	0.4807	0.4807				12	0.905693	0.895136	0.915826	0.905693	0.905693	0.4994	0.4994
		pse male											pse male
		2	4	mid 5	late 5	7	8-9	10	12				2	4	mid 5	late 5	7	8-9	10	12
mir female	2	0.919987	0.712078	0.52246	0.530213	0.54322	0.574678	0.647662	0.693452		mir female	2	0.911146	0.699845	0.524991	0.538216	0.544469	0.570273	0.625117	0.659744
	4	0.84122	0.85839	0.623785	0.618072	0.555023	0.588517	0.628062	0.675912			4	0.830535	0.843961	0.627283	0.623498	0.55451	0.579872	0.591856	0.62202
	mid 5	0.567061	0.762539	0.881121	0.8475	0.737347	0.723359	0.664186	0.641813			mid 5	0.560964	0.737119	0.863727	0.832034	0.718135	0.697329	0.619938	0.591186
	late 5	0.574918	0.734839	0.892854	0.87837	0.796834	0.778602	0.709432	0.672678			late 5	0.569413	0.710479	0.870152	0.855174	0.769105	0.746472	0.664019	0.625474
	7	0.569972	0.629988	0.83105	0.862716	0.888943	0.872337	0.795093	0.713671			7	0.57163	0.615414	0.804403	0.831641	0.855735	0.841066	0.764821	0.683106
	8-9	0.594375	0.619613	0.796434	0.845544	0.906932	0.916891	0.848349	0.748659			8-9	0.592144	0.597451	0.766045	0.81207	0.866721	0.882677	0.821464	0.720167
	10	0.675182	0.629649	0.723991	0.763227	0.841672	0.877666	0.926623	0.864611			10	0.651943	0.58899	0.68667	0.723381	0.794757	0.831506	0.900527	0.837639
	12	0.689966	0.674154	0.667113	0.710524	0.727357	0.772296	0.847302	0.906143			12	0.665146	0.63517	0.62939	0.674811	0.681939	0.72617	0.807796	0.891791
		obs. corr.	0.025	0.975	max.row	max.col	pval.row	pval.col					obs. corr.	0.025	0.975	max.row	max.col	pval.row	pval.col
	2	0.919987	0.901312	0.934844	0.919987	0.919987	0.4779	0.4779				2	0.911146	0.90035	0.920972	0.911146	0.911146	0.5016	0.5016
	4	0.85839	0.830086	0.882008	0.85839	0.85839	0.4866	0.4866				4	0.843961	0.828509	0.858351	0.843961	0.843961	0.5032	0.5032
	mid 5	0.881121	0.857832	0.900852	0.881121	0.892854	0.4937	0.1299				mid 5	0.863727	0.850762	0.875975	0.863727	0.870152	0.4991	0.1515
	late 5	0.87837	0.854166	0.898065	0.892854	0.87837	0.0801	0.4881				late 5	0.855174	0.84178	0.867635	0.870152	0.855174	0.0084	0.4991
	7	0.888943	0.866942	0.906878	0.888943	0.906932	0.4859	0.0249				7	0.855735	0.842589	0.868224	0.855735	0.866721	0.4902	0.0428
	8-9	0.916891	0.899923	0.930381	0.916891	0.916891	0.481	0.481				8-9	0.882677	0.870917	0.893664	0.882677	0.882677	0.4931	0.4931
	10	0.926623	0.911469	0.938729	0.926623	0.926623	0.4752	0.4752				10	0.900527	0.89	0.91038	0.900527	0.900527	0.5001	0.5001
	12	0.906143	0.886197	0.922149	0.906143	0.906143	0.484	0.484				12	0.891791	0.880696	0.901943	0.891791	0.891791	0.4912	0.4912
	TABLE S4- Pairwise correlation coefficients by stage, sex, and species. Top table for each set is the pairwise Spearman's rank correlation coefficient between each stage in each comparison. The bottom set lists the observed pairwise correlation at each stage, the 95% bootstrap confidence intervals, and the maximum p-value for each column and row is reported. The bootstrap confidence intervals wer…
