# Supplementary material for: Sex-Specific Embryonic Gene Expression in Species with Newly Evolved Sex Chromosomes
Source: PLoS Genet. 2014 Feb 13;10(2):e1004159. doi: 10.1371/journal.pgen.1004159 (PMC3923672; doi:10.1371/journal.pgen.1004159)
Supplement: Table S5 — Comparing female-biased genes between D. pseudoobscura and D. miranda across stages. We show a range of different cutoffs of female bias, from >1.5x–>2x compared to male level. A chi-squared p-value is shown for the proportion of genes falling above the cutoff between species. Significant p-values are highlighted in yellow, and orange indicates the species with a higher percentage of female-biased genes at the indicated cutoff, N is the number of genes. XR passes the significance threshold more often than XL, largely due to a larger number of genes being present on this chromosome, as direction and magnitude of female bias are similar between XL and XR. (XLSX) [file pgen.1004159.s010.xlsx]

## Sheet: S5
TABLE S5- COMPARING FEMALE BIASED GENES BETWEEN D. pseudoobscura and D. miranda ACROSS STAGES
		XL					XR					XL + XR
stage	X (cutoff)	chi-sq p-value	pse % N > X	mir % N > X	pse N > X	mir N > X	chi-sq p-value	pse % > X	mir % > X	pse N > X	mir N > X	chi-sq p-value	pse % > X	mir % > X	pse N > X	mir N > X
mid-5	1.5	0.1059	0.714286	0.55814	70	24	0.1017	0.697368	0.807692	106	63	0.86	0.704	0.719008	176	87
late-5	1.5	0.8924	0.723926	0.745455	118	41	0.0003494	0.686792	0.868421	182	99	0.002044	0.700935	0.828402	300	140
7	1.5	0.3214	0.243017	0.287356	87	50	0.00144	0.418764	0.291139	183	69	0.08939	0.339623	0.289538	270	119
8-9	1.5	0.2678	0.286765	0.244	117	61	0.4227	0.398438	0.368876	204	128	0.2125	0.348913	0.316583	321	189
10	1.5	1.043e-11	0.125529	0.296	89	111	0.0006671	0.182578	0.261194	153	140	1.558e-12	0.156432	0.275521	242	251
12	1.5	0.524	0.0253521	0.0338164	18	14	0.07468	0.0678879	0.0446281	63	27	0.3134	0.0494505	0.0402355	81	41
mid-5	1.6	0.8272	0.571429	0.534884	56	23	0.02655	0.585526	0.74359	89	58	0.1232	0.58	0.669421	145	81
late-5	1.6	0.3351	0.644172	0.727273	105	40	0.0001254	0.607547	0.815789	161	93	0.0001616	0.621495	0.786982	266	133
7	1.6	0.3663	0.170391	0.206897	61	36	0.01407	0.297483	0.206751	130	49	0.2158	0.240252	0.206813	191	85
8-9	1.6	0.1463	0.169118	0.124	69	31	0.7276	0.257812	0.270893	132	94	0.7207	0.218478	0.20938	201	125
10	1.6	3.859e-10	0.0930889	0.234667	66	88	0.01159	0.131265	0.182836	110	98	1.453e-09	0.113769	0.204171	176	186
12	1.6	0.9901	0.0197183	0.0217391	14	9	0.9539	0.0366379	0.0347107	34	21	1	0.029304	0.0294406	48	30
mid-5	1.7	0.8914	0.459184	0.488372	45	21	0.004713	0.460526	0.666667	70	52	0.01323	0.46	0.603306	115	73
late-5	1.7	0.4854	0.552147	0.618182	90	34	1.797e-05	0.501887	0.745614	133	85	6.81e-05	0.521028	0.704142	223	119
7	1.7	0.3108	0.108939	0.143678	39	25	0.0129	0.226545	0.14346	99	34	0.2095	0.173585	0.143552	138	59
8-9	1.7	1	0.0808824	0.08	33	20	0.2544	0.144531	0.175793	74	61	0.2988	0.116304	0.135678	107	81
10	1.7	2.001e-07	0.0747532	0.181333	53	68	0.01144	0.0942721	0.139925	79	75	7.614e-08	0.0853264	0.15697	132	143
12	1.7	0.9893	0.0140845	0.0120773	10	5	0.6857	0.0172414	0.0214876	16	13	0.845	0.015873	0.0176644	26	18
mid-5	1.8	0.5172	0.367347	0.44186	36	19	0.0001526	0.368421	0.641026	56	50	0.0003528	0.368	0.570248	92	69
late-5	1.8	0.2411	0.460123	0.563636	75	31	1.61e-05	0.418868	0.666667	111	76	1.861e-05	0.434579	0.633136	186	107
7	1.8	0.3305	0.0642458	0.091954	23	16	0.06686	0.160183	0.105485	70	25	0.4205	0.116981	0.0997567	93	41
8-9	1.8	0.6714	0.0416667	0.052	17	13	0.05023	0.0761719	0.118156	39	41	0.03853	0.0608696	0.0904523	56	54
10	1.8	1.348e-05	0.0550071	0.133333	39	50	0.02359	0.071599	0.108209	60	58	3.678e-06	0.0639948	0.118551	99	108
12	1.8	1	0.00704225	0.00724638	5	3	0.5003	0.0140086	0.0198347	13	12	0.5065	0.010989	0.0147203	18	15
mid-5	1.9	0.8721	0.285714	0.255814	28	11	0.0007556	0.289474	0.525641	44	41	0.00943	0.288	0.429752	72	52
late-5	1.9	0.3806	0.411043	0.490909	67	27	0.0003558	0.366038	0.570175	97	65	0.0004767	0.383178	0.544379	164	92
7	1.9	0.4121	0.047486	0.0689655	17	12	0.2339	0.107551	0.0759494	47	18	0.728	0.0805031	0.0729927	64	30
8-9	1.9	0.6101	0.0294118	0.04	12	10	0.04046	0.046875	0.0835735	24	29	0.0294	0.0391304	0.0653266	36	39
10	1.9	0.002954	0.0493653	0.0986667	35	37	0.177	0.0501193	0.0690299	42	37	0.00229	0.0497738	0.0812294	77	74
12	1.9	1	0.00704225	0.00724638	5	3	0.8476	0.0107759	0.0132231	10	8	0.8303	0.00915751	0.0107949	15	11
mid-5	2	0.9838	0.214286	0.232558	21	10	0.001218	0.210526	0.423077	32	33	0.00466	0.212	0.355372	53	43
late-5	2	0.1839	0.325153	0.436364	53	24	7.775e-05	0.290566	0.508772	77	58	4.521e-05	0.303738	0.485207	130	82
7	2	0.4387	0.0335196	0.0517241	12	9	0.04024	0.0938215	0.0464135	41	11	0.2647	0.0666667	0.0486618	53	20
8-9	2	0.8262	0.0220588	0.028	9	7	0.003273	0.0234375	0.0662824	12	23	0.005971	0.0228261	0.0502513	21	30
10	2	0.01905	0.0394922	0.0746667	28	28	0.4678	0.0405728	0.0503731	34	27	0.02893	0.0400776	0.0603732	62	55
12	2	0.8056	0.00422535	0.00724638	3	3	0.8888	0.0075431	0.00826446	7	5	0.7716	0.00610501	0.00785083	10	8
TABLE S5- Comparing female-biased genes between D. pseudoobscura and D. miranda across stages. We show a range of different cutoffs of female bias, from >1.5x->2x compared to male level. A chi-squared p-value is shown for the proportion of genes falling above the cutoff between species. Significant p-values are highlighted in yellow, and orange indicates the species with a higher percentage of fe…
