# Supplementary material for: Sex-Specific Embryonic Gene Expression in Species with Newly Evolved Sex Chromosomes
Source: PLoS Genet. 2014 Feb 13;10(2):e1004159. doi: 10.1371/journal.pgen.1004159 (PMC3923672; doi:10.1371/journal.pgen.1004159)
Supplement: Table S6 — Same as table S5, but with the alternate definition of zygotic genes. Zygotic definitions were determined in each species as in Figure 3/Table S5, but genes used were only those classified as zygotic in both species at each stage. (XLSX) [file pgen.1004159.s011.xlsx]

## Sheet: S6
TABLE S6- COMPARING FEMALE BIASED GENES BETWEEN D. pseudoobscura and D. miranda ACROSS STAGES with the same set of zygotic genes
		XL					XR					XL + XR
stage	X (cutoff)	chi-sq p-value	pse % N > X	mir % N > X	pse N > X	mir N > X	chi-sq p-value	pse % > X	mir % > X	pse N > X	mir N > X	chi-sq p-value	pse % > X	mir % > X	pse N > X	mir N > X
mid-5	1.5	0.07989	0.717949	0.483871	70	24	0.5262	0.745763	0.818182	106	63	0.005032	0.483871	0.818182	176	87
late-5	1.5	0.9239	0.769231	0.783784	118	41	0.005822	0.708333	0.888889	182	99	0.2202	0.783784	0.888889	300	140
7	1.5	0.03481	0.198676	0.3125	87	50	0.03466	0.390533	0.278689	183	69	0.5863	0.3125	0.278689	270	119
8-9	1.5	0.176	0.292308	0.227723	117	61	0.9251	0.362832	0.362903	204	128	0.002676	0.227723	0.362903	321	189
10	1.5	4.859e-10	0.115493	0.312883	89	111	2.117e-05	0.135922	0.253933	153	140	0.08508	0.312883	0.253933	242	251
12	1.5	0.7441	0.0192308	0.025641	18	14	0.05678	0.0523013	0.0264766	63	27	0.8854	0.025641	0.0264766	81	41
mid-5	1.6	0.521	0.589744	0.483871	56	23	0.3503	0.644068	0.75	89	58	0.03399	0.483871	0.75	145	81
late-5	1.6	0.4739	0.692308	0.783784	105	40	0.01156	0.677083	0.851852	161	93	0.5158	0.783784	0.851852	266	133
7	1.6	0.1178	0.139073	0.215278	61	36	0.05451	0.284024	0.191257	130	49	0.6903	0.215278	0.191257	191	85
8-9	1.6	0.111	0.169231	0.108911	69	31	0.8101	0.252212	0.266129	132	94	4.848e-05	0.108911	0.266129	201	125
10	1.6	4.272e-09	0.0760563	0.242331	66	88	0.0007072	0.0970874	0.179775	110	98	0.04228	0.242331	0.179775	176	186
12	1.6	0.5038	0.010989	0.019943	14	9	0.6261	0.0271966	0.0203666	34	21	0.8373	0.019943	0.0203666	48	30
mid-5	1.7	0.9118	0.461539	0.419355	45	21	0.3223	0.542373	0.659091	70	52	0.06824	0.419355	0.659091	115	73
late-5	1.7	0.9898	0.673077	0.648649	90	34	0.000778	0.552083	0.802469	133	85	0.1164	0.648649	0.802469	223	119
7	1.7	0.2101	0.0860927	0.138889	39	25	0.00941	0.230769	0.120219	99	34	0.738	0.138889	0.120219	138	59
8-9	1.7	0.9274	0.0615385	0.0643564	33	20	0.5691	0.146018	0.169355	74	61	0.001205	0.0643564	0.169355	107	81
10	1.7	2.634e-07	0.056338	0.187117	53	68	0.002743	0.0752427	0.141573	79	75	0.1093	0.187117	0.141573	132	143
12	1.7	0.7612	0.010989	0.011396	10	5	0.9643	0.0125523	0.0101833	16	13	0.8641	0.011396	0.0101833	26	18
mid-5	1.8	0.9943	0.358974	0.387097	36	19	0.1098	0.457627	0.636364	56	50	0.05799	0.387097	0.636364	92	69
late-5	1.8	0.8381	0.596154	0.594595	75	31	0.004179	0.479167	0.703704	111	76	0.338	0.594595	0.703704	186	107
7	1.8	0.08335	0.0397351	0.0972222	23	16	0.01166	0.177515	0.0819672	70	25	0.775	0.0972222	0.0819672	93	41
8-9	1.8	0.6175	0.025641	0.039604	17	13	0.467	0.0884956	0.112903	39	41	0.00745	0.039604	0.112903	56	54
10	1.8	1.501e-06	0.0366197	0.144172	39	50	0.02078	0.0631068	0.110112	60	58	0.192	0.144172	0.110112	99	108
12	1.8	0.6419	0.00549451	0.00569801	5	3	0.7513	0.0083682	0.00814664	13	12	0.9992	0.00569801	0.00814664	18	15
mid-5	1.9	0.8491	0.282051	0.290323	28	11	0.08589	0.355932	0.545454	44	41	0.0505	0.290323	0.545454	72	52
late-5	1.9	0.9554	0.538462	0.567568	67	27	0.01772	0.427083	0.617284	97	65	0.7572	0.567568	0.617284	164	92
7	1.9	0.2482	0.0331126	0.0694444	17	12	0.1248	0.118343	0.0655738	47	18	0.9333	0.0694444	0.0655738	64	30
8-9	1.9	0.7919	0.0205128	0.029703	12	10	0.4417	0.0619469	0.0846774	24	29	0.02491	0.029703	0.0846774	36	39
10	1.9	0.000222	0.0309859	0.104294	35	37	0.1365	0.0436893	0.0696629	42	37	0.1144	0.104294	0.0696629	77	74
12	1.9	0.6419	0.00549451	0.00569801	5	3	0.9716	0.0083682	0.00610998	10	8	0.7053	0.00569801	0.00610998	15	11
mid-5	2	0.8123	0.205128	0.258064	21	10	0.1923	0.288136	0.431818	32	33	0.1938	0.258064	0.431818	53	43
late-5	2	0.6543	0.442308	0.513513	53	24	0.004555	0.34375	0.567901	77	58	0.7251	0.513513	0.567901	130	82
7	2	0.7049	0.0331126	0.0486111	12	9	0.04661	0.0887574	0.0327869	41	11	0.6585	0.0486111	0.0327869	53	20
8-9	2	0.9683	0.0102564	0.0148515	9	7	0.05594	0.0265487	0.0685484	12	23	0.01176	0.0148515	0.0685484	21	30
10	2	0.000317	0.0197183	0.0828221	28	28	0.3189	0.0315534	0.047191	34	27	0.06121	0.0828221	0.047191	62	55
12	2	0.9748	0.00274725	0.00569801	3	3	0.6354	0.0041841	0.00407332	7	5	0.8648	0.00569801	0.00407332	10	8
TABLE S6- Same as table S5, but with the alternate definition of zygotic genes. Zygotic definitions were determined in each species as in Figure 3/Table S5, but genes used were only those classified as zygotic in both species at each stage.
