# Supplementary material for: Sex-Specific Embryonic Gene Expression in Species with Newly Evolved Sex Chromosomes
Source: PLoS Genet. 2014 Feb 13;10(2):e1004159. doi: 10.1371/journal.pgen.1004159 (PMC3923672; doi:10.1371/journal.pgen.1004159)
Supplement: Table S7 — Comparison of sex-bias on autosomes between D. pseudoobscura and D. miranda. Mean and median female to male ratios are shown for each stage and each species for all major autosomes in both species, Chr. 2 and Chr. 4 (Chr. 3 is the neo-XY in D. miranda and thus not an autosome for both species). Wilcoxon test p-values for the comparisons of sex-bias between the species are shown. Yellow indicates significant p-values. D. miranda has female-biased autosomes only for the first two stages, where in later stages, both species are close to equal between female and male, with D. miranda having a slight male-bias. (XLSX) [file pgen.1004159.s012.xlsx]

## Sheet: S7
TABLE S7-COMPARISON OF SEX-BIAS ON AUTOSOMES BETWEEN D. pseudoobscura AND D. miranda
		mean female:male		median female:male		number of genes		Wilcoxon
stage	chr.	pse	mir	pse	mir	pse	mir	p-val
mid-5	2	0.998752	1.22802	0.964821	1.22468	276	154	2.2e-16
late-5	2	1.06782	1.28792	1.02013	1.16845	465	223	7.537e-10
7	2	0.965947	0.87067	0.971236	0.828148	744	422	2.2e-16
8-9	2	1.0132	0.931062	1.00896	0.926218	832	593	2.2e-16
10	2	1.01748	1.10118	0.975664	1.04291	1246	884	1.682e-08
12	2	0.99706	0.884722	1.00115	0.864743	1354	978	2.2e-16
mid-5	4	1.02629	1.27203	0.998025	1.30681	213	122	1.53e-11
late-5	4	1.08174	1.25779	1.03153	1.12713	355	157	0.0002329
7	4	0.972323	0.89495	0.972936	0.834172	526	234	1.648e-09
8-9	4	1.0117	0.951576	1.00537	0.933535	592	388	1.814e-12
10	4	0.994016	1.07186	0.959314	1.00301	858	573	9.869e-05
12	4	0.992499	0.878602	1.00431	0.84091	894	624	2.2e-16
TABLE S7- Comparison of sex-bias on autosomes between D. pseudoobscura and D. miranda. Mean and median female to male ratios are shown for each stage and each species for all major autosomes in both species, Chr. 2 and Chr. 4 (Chr. 3 is the neo-XY in D. miranda and thus not an autosome for both species). Wilcoxon test p-values for the comparisons of sex-bias between the species are shown. Yellow …
