# Supplementary material for: Sex-Specific Embryonic Gene Expression in Species with Newly Evolved Sex Chromosomes
Source: PLoS Genet. 2014 Feb 13;10(2):e1004159. doi: 10.1371/journal.pgen.1004159 (PMC3923672; doi:10.1371/journal.pgen.1004159)
Supplement: Table S8 — Same as table S7, but with the alternate definition of zygotic genes. Zygotic definitions were determined in each species as in Figure 3, Table S5, and Table S7, but genes used were only those classified as zygotic in both species at each stage. (XLSX) [file pgen.1004159.s013.xlsx]

## Sheet: S8
TABLE S8-COMPARISON OF SEX-BIAS ON AUTOSOMES BETWEEN D. pseudoobscura AND D. miranda with the same set of zygotic genes
		mean female:male		median female:male		number of genes		Wilcoxon
stage	chr.	pse	mir	pse	mir	pse	mir	p-val
mid-5	2	0.998752	1.22802	0.964821	1.22468	276	154	2.2e-16
late-5	2	1.06782	1.28792	1.02013	1.16845	465	223	7.537e-10
7	2	0.965947	0.87067	0.971236	0.828148	744	422	2.2e-16
8-9	2	1.0132	0.931062	1.00896	0.926218	832	593	2.2e-16
10	2	1.01748	1.10118	0.975664	1.04291	1246	884	1.682e-08
12	2	0.99706	0.884722	1.00115	0.864743	1354	978	2.2e-16
mid-5	4	1.02629	1.27203	0.998025	1.30681	213	122	1.53e-11
late-5	4	1.08174	1.25779	1.03153	1.12713	355	157	0.0002329
7	4	0.972323	0.89495	0.972936	0.834172	526	234	1.648e-09
8-9	4	1.0117	0.951576	1.00537	0.933535	592	388	1.814e-12
10	4	0.994016	1.07186	0.959314	1.00301	858	573	9.869e-05
12	4	0.992499	0.878602	1.00431	0.84091	894	624	2.2e-16
TABLE S8- Same as table S7, but with the alternate definition of zygotic genes. Zygotic definitions were determined in each species as in Figure 3, Table S5, and Table S7, but genes used were only those classified as zygotic in both species at each stage.
