# Supplementary material for: Sex-Specific Embryonic Gene Expression in Species with Newly Evolved Sex Chromosomes
Source: PLoS Genet. 2014 Feb 13;10(2):e1004159. doi: 10.1371/journal.pgen.1004159 (PMC3923672; doi:10.1371/journal.pgen.1004159)
Supplement: Table S10 — Same as table S9, but with the alternate definition of zygotic genes. Zygotic definitions were determined in each species as in Figure 5 and Table S9, but genes used were only those classified as zygotic in both species at each stage. (XLSX) [file pgen.1004159.s015.xlsx]

## Sheet: S10
TABLE S10- COMPARING ALLELE-SPECIFIC EXPRESSION FROM THE MATERNAL X CHROMOSOME IN FEMALE AND MALE D. pseudoobscura AND D. miranda, with the same set of zygotic genes
A. X chromosomes pooled, autosomes pooled
		D. PSEUDOOBSCURA						D.MIRANDA
		female			male			female			male
chr.	stage	mean	0.025	0.975	mean	0.025	0.975	mean	0.025	0.975	mean	0.025	0.975
X	2	0.215951	0.142055	0.312062	0.189925	0.134744	0.254649	0.236887	0.135171	0.362449	0.18097	0.117788	0.249111
X	4	0.182195	0.132372	0.242544	0.142777	0.0992294	0.193462	0.165107	0.116307	0.220717	0.225268	0.153273	0.303685
X	mid-5	4.39766	2.96969	6.26331	5.78669	3.41595	8.78293	2.64944	1.71335	3.8217	2.70127	1.78333	3.67831
X	late-5	6.30962	3.8144	9.18765	6.55803	4.12141	9.48083	3.30356	2.1883	4.59622	3.82694	2.51464	5.4312
X	7	7.49742	4.68143	10.7904	12.152	8.32586	16.597	8.14385	4.42163	14.4058	8.0729	5.41157	10.883
X	8-9	7.46034	4.71185	10.8437	11.2368	7.58872	16.3469	7.25989	4.68772	10.6771	10.9581	7.7232	14.7092
X	10	14.0388	10.9257	17.8126	19.7884	14.9341	24.8734	12.3167	9.42045	15.9022	21.0464	15.021	28.2562
X	12	16.2135	12.6968	20.4669	36.9178	27.9285	46.279	14.9813	11.0483	19.5237	28.7208	22.2346	35.8969
3/neo-XY	2	0.173298	0.107937	0.256738	0.18441	0.106887	0.27869	0.192955	0.0515001	0.452866	0.435651	0.0911029	1.08451
3/neo-XY	4	0.243181	0.170744	0.32563	0.194558	0.126475	0.275079	0.234196	0.0689165	0.529324	0.482805	0.13476	1.11679
3/neo-XY	mid-5	7.10494	4.54623	10.2176	6.44403	4.11505	9.10898	7.86761	4.29316	12.4262	8.5479	4.86605	12.7807
3/neo-XY	late-5	7.74281	5.04374	11.1153	6.53927	4.00981	9.59254	7.77496	4.50826	11.9491	5.96357	3.70901	8.70354
3/neo-XY	7	9.66527	6.17577	13.7747	10.1231	6.69219	13.7024	9.90901	6.04244	14.5915	10.9845	7.33495	15.5436
3/neo-XY	8-9	9.68763	6.27528	13.8369	9.49549	6.31072	13.2541	11.9075	7.32619	17.9255	14.2214	9.90638	19.2953
3/neo-XY	10	24.7878	15.548	37.3916	21.68	13.5753	33.2458	14.6867	9.42711	21.2338	23.5889	16.5646	32.4779
3/neo-XY	12	28.8564	18.4572	44.3846	30.5246	20.9326	45.1839	19.57	14.0618	25.914	28.5328	23.1037	34.5629
auto	2	0.135753	0.097575	0.183316	0.134966	0.0967234	0.176435	0.318271	0.149982	0.579297	0.322141	0.150926	0.54387
auto	4	0.160615	0.119365	0.206358	0.135272	0.104774	0.167772	0.337682	0.182292	0.559454	0.294959	0.161004	0.463097
auto	mid-5	5.05704	3.38652	6.67064	4.75858	3.48912	6.19451	6.23053	4.21994	8.42246	5.6365	3.78807	7.63276
auto	late-5	6.07874	4.3942	8.00209	4.91146	3.52797	6.52194	7.51093	4.95629	10.2907	6.93558	4.56648	10.0442
auto	7	7.26813	5.16502	9.59225	7.92393	5.78277	10.4794	11.5975	8.33528	15.5911	11.9886	8.51231	16.2944
auto	8-9	7.47931	5.47271	9.74182	7.85624	5.91979	10.196	13.757	9.45511	18.3494	14.7255	10.9273	19.7991
auto	10	19.2102	13.7562	26.7503	15.9604	12.2866	20.6473	19.0765	14.122	26.1045	20.5221	14.1965	29.4056
auto	12	27.8898	16.1111	43.171	30.3922	18.2124	46.9854	25.0602	17.7564	34.5654	25.6268	19.3572	34.2514
B. Each chromosome separately
		D. PSEUDOOBSCURA						D.MIRANDA
		female			male			female			male
chr.	stage	mean	0.025	0.975	mean	0.025	0.975	mean	0.025	0.975	mean	0.025	0.975
XL	2	0.309847	0.137204	0.54007	0.248188	0.131402	0.399349	0.194463	0.0844952	0.330208	0.139944	0.0609212	0.239895
XL	4	0.202721	0.117724	0.317954	0.160025	0.0794799	0.283795	0.146234	0.0640855	0.24921	0.175588	0.0853775	0.286832
XL	mid-5	3.82439	1.92746	6.09805	4.50079	2.24501	7.27681	3.12879	1.3653	5.58083	3.13231	1.53148	5.30482
XL	late-5	3.9021	1.86247	6.52271	3.76376	1.57976	6.77199	3.16989	1.37683	5.42097	3.53691	1.55256	6.19355
XL	7	3.61233	1.80596	5.99693	7.41057	3.99366	11.435	4.40644	2.43611	6.67334	5.81452	3.22356	9.03804
XL	8-9	4.20534	2.0729	7.4674	6.32463	3.36932	10.2814	4.83161	2.95034	7.35133	8.24437	4.77082	12.1514
XL	10	10.6615	8.00778	13.4055	14.0329	10.4676	17.7609	8.03803	5.97023	10.5552	14.2543	9.82649	19.6158
XL	12	12.4067	9.4813	16.0816	29.9848	23.4301	38.0251	10.6703	7.79849	14.1051	22.9662	16.8201	29.8423
XR	2	0.16546	0.105892	0.23796	0.158596	0.103698	0.223335	0.260196	0.120922	0.455474	0.203512	0.116705	0.303801
XR	4	0.171158	0.107718	0.242327	0.133503	0.0890122	0.183465	0.175478	0.114881	0.247503	0.252565	0.159148	0.357984
XR	mid-5	4.70593	2.70886	7.06716	6.47816	3.22512	10.8038	2.38607	1.4264	3.5196	2.46444	1.48113	3.65102
XR	late-5	7.60423	4.24654	12.0948	8.0606	4.55422	12.6483	3.377	1.99569	4.96477	3.9863	2.31889	6.09037
XR	7	9.58658	5.24297	14.3323	14.7017	9.53924	21.5582	10.1974	4.63651	18.7217	9.31376	5.9022	13.6883
XR	8-9	9.21067	5.36245	14.186	13.8783	8.41189	21.1393	8.59411	4.95121	13.36	12.4491	7.91712	17.6147
XR	10	15.8549	11.3432	21.4343	22.8833	16.2929	30.1668	14.6676	10.2845	19.7582	24.7783	16.1427	35.7098
XR	12	18.2606	12.8937	24.894	40.6459	28.4488	55.9724	17.3499	11.3031	24.6887	31.8827	22.8327	42.3154
3/neo-XY	2	0.173298	0.11057	0.251321	0.18441	0.115697	0.27538	0.192955	0.0515001	0.452866	0.435651	0.0911029	1.08451
3/neo-XY	4	0.243181	0.172681	0.325105	0.194558	0.126789	0.273473	0.234196	0.0689165	0.529324	0.482805	0.13476	1.11679
3/neo-XY	mid-5	7.10494	4.37369	10.2558	6.44403	3.96568	9.51413	7.86761	4.29316	12.4262	8.5479	4.86605	12.7807
3/neo-XY	late-5	7.74281	4.81521	10.9754	6.53927	3.96343	9.67102	7.77496	4.50826	11.9491	5.96357	3.70901	8.70354
3/neo-XY	7	9.66527	6.52101	13.7051	10.1231	6.80471	13.9124	9.90901	6.04244	14.5915	10.9845	7.33495	15.5436
3/neo-XY	8-9	9.68763	6.24241	14.2527	9.49549	6.60102	13.4168	11.9075	7.32619	17.9255	14.2214	9.90638	19.2953
3/neo-XY	10	24.7878	15.9262	37.9009	21.68	13.3501	32.71	14.6867	9.42711	21.2338	23.5889	16.5646	32.4779
3/neo-XY	12	28.8564	18.0023	44.257	30.5246	20.9517	43.7639	19.57	14.0618	25.914	28.5328	23.1037	34.5629
2	2	0.121635	0.0730435	0.188835	0.120244	0.0736282	0.180727	0.498335	0.180272	0.906167	0.483575	0.201765	0.928223
2	4	0.168952	0.115379	0.2312	0.13105	0.0902135	0.18052	0.50593	0.210688	0.914375	0.444367	0.226217	0.74186
2	mid-5	6.07252	3.47867	8.76419	5.48684	3.34465	8.17985	7.83299	4.37588	12.0129	6.69824	3.82582	10.0051
2	late-5	6.80255	4.17353	10.0191	5.32184	3.24468	7.9933	8.81874	5.15722	14.4644	8.0802	3.90274	13.0447
2	7	7.22678	4.74785	10.3855	8.11595	5.10883	11.4064	12.9788	7.21543	20.0082	12.9849	7.87474	19.0041
2	8-9	7.74378	5.12595	11.2017	8.28588	5.35841	11.1952	16.2375	9.65491	24.5601	17.7029	10.7982	25.4017
2	10	23.3087	13.5515	37.0122	18.5785	12.2699	26.6896	24.2321	14.4743	37.2505	26.7021	15.67	42.1399
2	12	28.5849	13.6734	54.7601	29.2471	15.7125	52.5308	30.1822	17.678	47.5914	29.498	19.4017	45.5508
4	2	0.150716	0.0991114	0.206691	0.150569	0.0948228	0.218005	0.114798	0.0618437	0.182899	0.139721	0.0706871	0.226601
4	4	0.15178	0.0986327	0.212141	0.139746	0.0927582	0.186152	0.147562	0.0886142	0.213757	0.126129	0.0728514	0.183207
4	mid-5	3.9808	2.29726	5.94753	3.98674	2.41735	5.93748	4.41975	2.71191	6.51789	4.43673	2.46477	6.75299
4	late-5	5.31162	3.27094	7.86339	4.47653	2.75219	6.46105	6.0331	3.61041	9.02553	5.64216	3.3019	8.18356
4	7	7.31195	4.51887	11.3914	7.72042	4.72542	11.6619	10.2225	6.85215	14.1071	10.8628	7.22894	15.6363
4	8-9	7.19902	4.53803	10.6269	7.40089	5.10838	10.4426	10.954	7.50023	14.6234	11.3612	7.84199	16.2341
4	10	14.8665	10.6145	20.3194	13.1856	9.83866	17.3704	13.2508	10.4706	16.3383	13.5386	10.5037	16.6842
4	12	27.1532	15.0004	44.7248	31.6058	17.6349	55.2569	19.2725	14.0954	25.5541	21.2522	16.0692	27.0393
TABLE S10- Same as table S9, but with the alternate definition of zygotic genes. Zygotic definitions were determined in each species as in Figure 5 and Table S9, but genes used were only those classified as zygotic in both species at each stage.
