# Supplementary material for: Sex-Specific Embryonic Gene Expression in Species with Newly Evolved Sex Chromosomes
Source: PLoS Genet. 2014 Feb 13;10(2):e1004159. doi: 10.1371/journal.pgen.1004159 (PMC3923672; doi:10.1371/journal.pgen.1004159)
Supplement: Table S11 — Proportion H4K16ac enrichment of compensated and not compensated genes in D. miranda. Compensated genes are defined here as those less than 1.5x female biased, uncompensated genes are those with greater than 1.5x female bias (sex-bias is calculated for genes with >5RPKM in both female and male). Mean % of H4K16ac data is from Alekseyenko et al, 2013 [33]. 95% bootstrap confidence intervals were calculated for the mean % H4K16ac over all genes on the chromosome by resampling genes with replacement, taking the mean, and finding the 2.5% and 97.5% quantiles over bootstrap simulations. Values falling below the 2.5% confidence interval for the other species are highlighted in blue, values falling above the 97.5% confidence interval for the other species are highlighted in orange. (XLSX) [file pgen.1004159.s016.xlsx]

## Sheet: S11
TABLE S11- PROPORTION H4K16ac ENRICHMENT OF COMPENSATED AND NOT COMPENSATED GENES IN D. miranda
		not compensated				compensated
stage	Chr.	mean % H4K16ac	0.025	0.975	N	mean % H4K16ac	0.025	0.975	N
mid-5	XL	0.376187	0.376187	0.505894	25	0.168209	0.124418	0.208308	18
mid-5	XR	0.370592	0.333294	0.408133	64	0.249216	0.190125	0.304207	14
mid-5	neo-X	0.203354	0.177873	0.228338	77	0.153799	0.126329	0.179283	58
late-5	XL	0.342303	0.342303	0.444987	41	0.33474	0.2422	0.425235	14
late-5	XR	0.389282	0.358844	0.419005	99	0.36715	0.273105	0.462585	15
late-5	neo-X	0.173565	0.153435	0.19372	95	0.182999	0.159194	0.206693	60
7	XL	0.425272	0.425272	0.519449	53	0.468056	0.441798	0.49434	121
7	XR	0.456258	0.419052	0.493648	74	0.481706	0.459864	0.503943	163
7	neo-X	0.207882	0.182085	0.233073	77	0.200571	0.185186	0.215563	222
8-9	XL	0.392879	0.392879	0.463353	68	0.49319	0.47039	0.516023	182
8-9	XR	0.466201	0.441933	0.49045	132	0.489184	0.469041	0.509438	215
8-9	neo-X	0.234551	0.212662	0.256443	114	0.202061	0.189163	0.214887	290
10	XL	0.472799	0.472799	0.531773	114	0.473553	0.457057	0.489644	261
10	XR	0.453218	0.42641	0.479707	148	0.504547	0.491004	0.517534	388
10	neo-X	0.204041	0.166301	0.239679	37	0.205115	0.185866	0.224151	133
12	XL	0.416715	0.416715	0.479028	73	0.496455	0.481723	0.511892	341
12	XR	0.409457	0.369848	0.448561	69	0.501204	0.489694	0.513024	536
12	neo-X	0.21262	0.195721	0.229444	197	0.23744	0.226296	0.248317	482
TABLE S11- Proportion H4K16ac enrichment of compensated and not compensated genes in D. miranda. Compensated genes are defined here as those less than 1.5x female biased, uncompensated genes are those with greater than 1.5x female bias (sex-bias is calculated for genes with >5RPKM in both female and male). Mean % of H4K16ac data is from Alekseyenko et al, 2013. 95% bootstrap confidence intervals …
