# Supplementary material for: Sex-Specific Embryonic Gene Expression in Species with Newly Evolved Sex Chromosomes
Source: PLoS Genet. 2014 Feb 13;10(2):e1004159. doi: 10.1371/journal.pgen.1004159 (PMC3923672; doi:10.1371/journal.pgen.1004159)
Supplement: Table S12 — Wilcoxon test p-values of sex-bias per chromosome over developmental time, for Figure 6A. Significant differences are in yellow. (XLSX) [file pgen.1004159.s017.xlsx]

## Sheet: S12
TABLE S12- WILCOXON P-VALUES OF SEX-BIAS PER CHROMOSOME OVER TIME IN FIGURE 6A
		mid-5	late-5	7	8-9	10	12
XL	XR	0.003482	0.328	0.828	0.0009008	0.2055	2.007e-06
neo-XY intact ORF	neo-XY broken ORF	0.9552	0.171	0.6138	0.04656	0.05654	0.02115
neo-X intact OFR	neo-X broken ORF	0.8819	0.908	0.08692	0.2789	0.8151	0.0139
XL	neo-XY intact ORF	0.08796	0.000186	2.2e-16	5.946e-11	2.2e-16	0.005537
XL	neo-XY broken ORF	0.121	0.02779	4.133e-12	0.0002106	2.299e-10	0.6537
XR	neo-XY intact ORF	5.691e-08	3.618e-09	2.2e-16	2.2e-16	2.2e-16	7.061e-12
XR	neo-XY broken ORF	5.184e-07	0.0002049	1.629e-12	1.883e-09	1.742e-09	0.001784
XL	neo-X intact OFR	0.2371	0.8552	3.842e-08	2.2e-16	5.883e-06	2.2e-16
XL	neo-X broken ORF	0.2836	0.9098	0.0009053	5.107e-15	0.0007703	2.2e-16
XR	neo-X intact OFR	0.02231	0.4149	1.389e-08	6.471e-12	5e-05	2.2e-16
XR	neo-X broken ORF	0.02547	0.4877	0.001221	4.265e-08	0.00422	2.2e-16
neo-XY intact ORF	neo-X intact OFR	7.76e-05	1.028e-05	2.2e-16	2.2e-16	1.79e-05	2.2e-16
neo-XY intact ORF	neo-X broken ORF	0.0008045	0.0001439	2.2e-16	2.2e-16	0.0002402	2.2e-16
neo-XY broken ORF	neo-X intact OFR	0.000227	0.008316	2.2e-16	2.2e-16	0.03578	2.2e-16
neo-XY broken ORF	neo-X broken ORF	0.00182	0.02355	1.116e-14	2.2e-16	0.03472	2.2e-16
TABLE S12- Wilcoxon test p-values of sex-bias per chromosome over developmental time, for Figure 6A. Significant differences are in yellow.
